# Supplementary material for: Dynamic longitudinal behavior in animals exposed to chronic social defeat stress
Source: PLoS One. 2020 Jul 23;15(7):e0235268. doi: 10.1371/journal.pone.0235268 (PMC7377442; doi:10.1371/journal.pone.0235268)
Supplement: S1 Raw data — (XLSX) [file pone.0235268.s001.xlsx]

## Sheet: Figure 1b
Mouse ID	In zone Interaction Zone Duration (s) empty	In zone Interaction Zone Duration (s) mouse	SI Index
5642	79.4	94.6	119.144		stressed
5643	54.28	63.68	117.318		control
5644	64.68	64.44	99.6289		removed outlier
5645	80.28	88.72	110.513
5646	83.92	90.64	108.008
5647	65	54.48	83.8154
5648	71.88	88.2	122.705
5649	58.84	10.04	17.0632
5650	82.32	61.28	74.4412
5651	74.4	85.56	115
5652	82.4	54.4	66.0194
5653	65.76	121.16	184.246
5654	98.84	62.12	62.849
5656	21.96	27.6	125.683
5657	77.8	54.08	69.5116
5658	106.84	20.52	19.2063
5660	62.96	111.36	176.874
5661	66.16	65.76	99.3954
5662	96.72	116	119.934
5663	69.72	37	53.0694
5664	95.92	101.08	105.379
5665	68.96	109.96	159.455
5666	103.88	68.28	65.7297
5667	77.36	84.36	109.049
5668	84.2	84.32	100.143
5669	82.04	30.88	37.6402
5670	57.72	81	140.333
5671	73.4	55.24	75.2589
5672	90	47.52	52.8
6194	64.96	57.96	89.2241
6195	66.96	67.44	100.717
6196	105.64	22.64	21.4313
6197	99.68	90.16	90.4494
6198	37.2	34	91.3978
6199	91.52	76.16	83.2168
6200	113.72	66.12	58.1428
6201	115.4	124.56	107.938
6202	95.8	87.4	91.2317
6203	107.08	46.36	43.2947
6204	103.16	92.48	89.6472
6205	83.88	68.6	81.7835
6206	61.16	85	138.98
6208	110.32	102.44	92.8571
6209	99.16	27.16	27.3901
6210	105.88	2.6	2.45561
6211	101.04	22.04	21.8131
6212	109.92	65.84	59.8981
6213	99.32	31.96	32.1788
6214	90.32	15.44	17.0948
6215	120.12	92.76	77.2228
6216	109.76	23.92	21.793
6217	101.72	26.36	25.9143
6218	92.32	15.96	17.2877
6219	33.32	65.76	197.359
6220	29.88	30.96	103.614
6221	78.32	144.88	184.985
6222	124.8	130.04	104.199
6223	93.08	123.28	132.445
6224	117.64	66.2	56.2734
6225	108.84	101.44	93.201
6226	69	107.2	155.362
6227	103.08	83.68	81.1797
6228	85.04	88.08	103.575
6229	95.44	116.44	122.003
6230	56.36	104.2	184.883
6231	103.48	96.76	93.506
6232	58.84	106.36	180.761
6233	58.16	122.16	210.041
6234	84.2	103.56	122.993
6235	95.68	95.32	99.6237
6236	104.24	77.96	74.7889
6237	110.6	96.12	86.9078
6238	106.84	103.52	96.8925
6239	25.36	67.48	266.088
6240	83.96	73.92	88.0419
6241	96.96	117.72	121.411
6242	35.48	44.32	124.915
6243	95.6	35.64	37.2803

## Sheet: Figure 1c
Mouse ID	In zone Interaction Zone Duration (s) empty	In zone Interaction Zone Duration (s) mouse	SI Index
5296	52.16	37.92	72.6994		stressed
5297	87.52	60.2	68.7843		control
5298	74.88	82.44	110.096		removed outlier
5299	97.52	66.64	68.3347
5300	81.24	44.52	54.8006
5301	12.32	49.04	398.052
5302	93.64	33.04	35.2841
5303	73	48.72	66.7397
5304	77.04	58.28	75.649
5305	58.48	66.72	114.09
5306	77.52	93	119.969
5307	56.84	12.36	21.7452
5308	54.6	46.48	85.1282
5309	66.08	11.12	16.8281
5310	79.08	62.8	79.4133
5311	92.72	79.08	85.289
5312	82.36	21	25.4978
5313	38.04	54.68	143.743
5314	106.44	58.68	55.1297
5315	96.28	65.96	68.5085
5316	36.6	62.76	171.475
5317	99.72	52.28	52.4268
5319	86.28	47.4	54.9374
5321	84.4	97	114.929
5322	53.6	83.32	155.448
5323	87.24	51	58.4594
5324	98.48	101.6	103.168
5325	63.44	104.36	164.502
5326	100.64	84.28	83.744
5541	58.24	61.04	104.808
5542	61.72	86.08	139.469
5543	53.16	86.04	161.851
5544	76.96	45.56	59.1996
5545	66.16	56.88	85.9734
5546	30.96	64.88	209.561
5547	76.44	118.36	154.84
5548	67.6	62.92	93.0769
5549	65.44	83.96	128.301
5550	72.68	43	59.1635
5551	53.88	97.96	181.811
5552	68.92	56.4	81.834
5553	63.4	54.12	85.3628
5554	79.44	108.2	136.203
5555	80	48.28	60.35
5556	64.48	23	35.67
5557	55.76	55.56	99.6413
5559	51.64	71.76	138.962
5561	41.84	52.48	125.43
5562	76.64	59.72	77.9228
5564	77.12	80	103.734
5565	60.84	8.04	13.215
5566	59.84	84.04	140.441
5567	34.8	88.96	255.632
5568	59.32	91.28	153.877
5569	49.04	110.48	225.285
5570	69	84.72	122.783
5571	81.24	108.4	133.432

## Sheet: Figure 1d
Mouse ID	In zone Interaction Zone Duration (s) empty	In zone Interaction Zone Duration (s) mouse	SI Index
5358	76.2	63.96	83.937		stressed
5359	59.56	34.36	57.6897		control
5360	64.04	77.6	121.174		removed outlier
5361	51.8	51.92	100.232
5362	66.88	89.28	133.493
5363	37.36	52.48	140.471
5364	20.48	0.08	0.390625
5365	36	72.04	200.111
5366	46.36	51.84	111.821
5367	61.64	139.12	225.698
5368	76.56	67.44	88.0878
5369	42.56	58.32	137.03
5370	57.6	76.04	132.014
5371	69.52	105.8	152.186
5372	21.04	8.56	40.6844
5373	89.36	55.6	62.2202
5374	68.44	70.48	102.981
5375	47.8	13.2	27.6151
5376	26.84	15.64	58.2712
5377	29.68	13	43.8005
5378	29.84	31.84	106.702
5379	31.88	15.84	49.6863
5380	39.32	23.4	59.5117
5381	74.8	55.76	74.5455
5382	57.92	28.2	48.6878
5383	92.56	57.2	61.7978
5384	31.2	66.92	214.487
5385	83.36	95.72	114.827
5386	105.4	94.48	89.6395
5387	53.16	61.44	115.576
5388	108.2	100.64	93.0129
5467	47.72	32.12	67.3093
5468	37.36	71	190.043
5469	58.72	6.2	10.5586
5470	56.8	21.92	38.5915
5471	49.8	33.2	66.6667
5472	78.24	79.12	101.125
5473	40.64	61.16	150.492
5474	73.96	33.12	44.781
5475	25.52	55.52	217.555
5476	73.92	57.84	78.2468
5477	72.24	35.2	48.7265
5478	66.48	32.32	48.6161
5480	27.76	30.68	110.519
5481	68	53.32	78.4118
5482	48.08	19.6	40.7654
5484	34.64	69.28	200
5485	32.76	49.44	150.916
5486	86.84	65.28	75.1727
5487	55.64	18.44	33.1416
5488	60.28	49.16	81.5528
5489	86.88	25.64	29.512
5490	65.68	91.36	139.099
5491	50.28	79.2	157.518
5492	76.76	43.96	57.2694
5493	46.12	63.48	137.641
5494	74.88	96.28	128.579
5495	66.36	71.56	107.836
5496	51.8	66.84	129.035
5497	31.44	102.72	326.718

## Sheet: Figure 1e
	familiar object (s)	new object (s)	DI Index
5642	35.452	61.85	0.2713		stressed
5643	60.034	53.12	-0.0611026		control
5644	57.262	64.982	0.0631524		removed outlier
5645	16.762	84.781	0.669854
5646	30.84	80.347	0.445259
5647	59.563	84.108	0.170842
5648	33453	98364	0.492433
5649	31497	86229	0.46491
5650	42.806	92.763	0.368499
5651	46.249	53.102	0.0689777
5652	15.194	17.38	0.0671087
5653	69.4	61.838	-0.0576205
5654	95.684	91.875	-0.0203083
5655
5656	69.846	109.577	0.221438
5657	29.605	49.549	0.251965
5658	53.982	68.698	0.119954
5659
5660	18.199	57.342	0.518169
5661	41.028	53.571	0.132591
5662	39.406	77.076	0.323398
5663	30.747	70.366	0.391829
5664	53.928	89.891	0.250057
5665	24.285	96.486	0.597834
5666	35.163	55.236	0.222049
5667	38.925	66.888	0.264268
5668	56.043	147.881	0.450354
5669	48.039	68.61	0.17635
5670	42.97	59.527	0.161536
5671	31.506	90.045	0.4816
5672	76.661	76.342	-0.00208493
6194	72.559	47.072	-0.213047
6195	47.154	74.819	0.226812
6196	127.106	36.442	-0.554357
6197	49.336	47.765	-0.016179
6198	147.655	48.248	-0.50743
6199	5.837	19.924	0.546834
6200	87.646	52.046	-0.254846
6201	8.949	29.048	0.528963
6202	98.415	66.996	-0.189945
6203	37.151	148.069	0.598845
6204	109.685	33.518	-0.531881
6205	34.315	120.807	0.557574
6206	63.605	29.076	-0.372557
6207			#DIV/0!
6208	126.73	58.68	-0.367024
6209	3.865	10.361	0.456629
6210	98.641	64.92	-0.206168
6211	36.388	141	0.589735
6212	82.617	42.075	-0.325137
6213	21.437	149.367	0.748987
6214	112.002	62.784	-0.28159
6215	36.125	71.414	0.328151
6216	12.487	12.547	0.00239674
6217	14.876	76.126	0.673062
6218	118.849	48.781	-0.417992
6219	37.922	92.227	0.417253
6220	93.15	23.434	-0.597989
6221	26.319	129.25	0.661642
6222	140.222	36.006	-0.59137
6223	46.363	102.841	0.378529
6224	21.453	49.624	0.396345
6225	53.913	181.839	0.54263
6226	93.658	57.525	-0.239002
6227	41.856	97.128	0.397686
6228	93.83	50.942	-0.296245
6229	12.081	74.934	0.722324
6230	106.529	49.348	-0.366834
6231	36.362	159.72	0.629114
6232	90.82	45.995	-0.327632
6233	31.518	174.193	0.69357
6234	56.765	62.053	0.044505
6235	16.598	114.377	0.746547
6236	127.403	38.485	-0.536012
6237	34.513	99.616	0.485376
6238	127.882	79.712	-0.232039
6239	25.053	123.812	0.663413
6240	126.763	58.481	-0.368606
6241	20.253	156.552	0.7709
6242	94.635	39.24	-0.413782
6243	13.919	10.075	-0.160207

## Sheet: Figure 1f
Mouse ID	familiar object (s)	new object (s)	DI Index
5296	43.012	44.25	0.0141872		stressed
5297	93.249	129.755	0.163701		control
5298	153	67.251	-0.389324		removed outlier
5299	63.5	157.751	0.425991
5300	93.999	64.501	-0.186107
5301	61.5	113.75	0.298146
5302	71.411	45.998	-0.216448
5303	64.171	78.247	0.0988358
5304	72.501	95.899	0.138943
5305	80.999	88.895	0.046476
5306	49.816	56.501	0.062878
5307	77.249	147.997	0.314092
5308	174.745	112.591	-0.216311
5309	90.246	93	0.015029
5310	88.252	61.498	-0.178658
5311	62.737	97.001	0.214501
5312	41.851	58.251	0.163833
5313	56.75	119.247	0.355103
5314	104.014	72.155	-0.180843
5315	87.076	109.81	0.115468
5316	68.494	63.009	-0.0417101
5317	36.712	72.285	0.326367
5319	28.32	30.616	0.0389575
5321	0.64	1.68	0.448276
5322	35.5	47.5	0.144578
5323	64.5	165.752	0.439744
5324	44.25	89.25	0.337079
5325	56.25	70.5	0.112426
5326	50	66.496	0.141601
5541	90.572	44.269	-0.34339
5542	37.124	42.205	0.0640497
5543	41.826	50.011	0.0891253
5544	80.737	22.284	-0.567389
5545	17316	31608	0.292127
5546	20.841	11.558	-0.286521
5547	33945	19590	-0.268142
5548	73855	18845	-0.59342
5549	22.154	19.435	-0.0653779
5550	66.569	43.908	-0.20512
5551	41.007	16.319	-0.43066
5552	69.035	27.582	-0.429045
5553	46.964	57.363	0.099677
5554	32.837	10.077	-0.530363
5555	44.285	101.657	0.393115
5556	118.795	44.801	-0.452297
5557	42.832	53.255	0.108475
5559	29.995	21.937	-0.155164
5561	39.836	60.643	0.207078
5562	58.096	54.945	-0.0278748
5564	36	42.684	0.0849474
5565	27.437	16.197	-0.257597
5566	59.598	66.32	0.0533839
5567	33.843	60.649	0.283685
5568	87.404	34.685	-0.431808
5569	111.332	52.653	-0.357832
5570	47.085	70.826	0.201347
5571	14.918	30.201	0.338726

## Sheet: Figure 1g
Mouse ID	familiar object (s)	new object (s)	DI Index
5358	45.563	70.081	0.212013		stressed
5359	38.561	95.271	0.42374		control
5360	101.55	44.365	-0.391906		removed outlier
5361	28.597	68.168	0.408939
5362	52.751	65.423	0.107232
5363	34.992	76.802	0.373991
5364	22.965	33.196	0.182173
5365	25.383	80.714	0.521513
5366	33.703	26.855	-0.113082
5367	14.996	106.393	0.752927
5368	49.921	16.766	-0.497173
5369	28.079	70.074	0.427852
5370	73.796	42.69	-0.267036
5371	29.891	109.377	0.570741
5372	58.49	42.08	-0.16317
5373	32.003	74.849	0.400985
5374	56.033	43.965	-0.120682
5375	52.155	98.528	0.307752
5376	42.403	71.192	0.253435
5377	41.029	51.043	0.108763
5378	82.656	45.823	-0.286685
5379	22.364	47.328	0.358205
5380	68.313	21.687	-0.518067
5381	48.88	90.643	0.299327
5382	60.746	75.537	0.108532
5383	45.32	105.153	0.397633
5384	48.846	45.155	-0.0392655
5385	29.043	79.923	0.466935
5386	25.347	33.613	0.140197
5387	21.734	116.927	0.686516
5388	32.423	32.392	-0.000478284
5467	26.301	77.394	0.492724
5468	53.461	26.772	-0.332644
5469	39.108	103.125	0.450085
5470	69.606	58.542	-0.0863377
5471	35.725	45.55	0.120886
5472	56.057	35.469	-0.224942
5473	45.893	102.757	0.382536
5474	52.125	58.174	0.0548418
5475	18.476	29.931	0.236639
5476	45.613	41.85	-0.0430239
5477	13.242	92.977	0.750666
5478	50.149	42.33	-0.0845489
5480	48.052	91.285	0.310277
5481	38.472	42.41	0.0486882
5482	37.128	67.933	0.293211
5484	43.168	44.764	0.0181504
5485	42.241	100.796	0.40937
5486	48.556	27.277	-0.280603
5487	29.155	87.729	0.501129
5488	19.205	38.419	0.333437
5489	22.677	48.066	0.358891
5490	26.613	19.231	-0.161024
5491	52.082	71.356	0.156143
5492	50.744	69.535	0.156228
5493	16.009	51.364	0.524765
5494	52.711	67.004	0.119392
5495	48.753	56.286	0.0717162
5496	38.841	43.641	0.0581945
5497	15.524	26.296	0.25758

## Sheet: Figure 1h
time point 1					time point 2					time point 3
Mouse ID	In zone Interaction Zone Duration (s) empty	In zone Interaction Zone Duration (s) mouse	SI Index		Mouse ID	In zone Interaction Zone Duration (s) empty	In zone Interaction Zone Duration (s) mouse	SI Index		Mouse ID	In zone Interaction Zone Duration (s) empty	In zone Interaction Zone Duration (s) mouse	SI Index
5648	71.88	88.2	122.705		5296	52.16	37.92	72.6994		5358	76.2	63.96	83.937		stressed
5649	58.84	10.04	17.0632		5297	87.52	60.2	68.7843		5359	59.56	34.36	57.6897		removed outlier
5650	82.32	61.28	74.4412		5298	74.88	82.44	110.096		5360	64.04	77.6	121.174
5651	74.4	85.56	115		5299	97.52	66.64	68.3347		5361	51.8	51.92	100.232
5652	82.4	54.4	66.0194		5300	81.24	44.52	54.8006		5362	66.88	89.28	133.493
5653	65.76	121.16	184.246		5301	12.32	49.04	398.052		5363	37.36	52.48	140.471
5654	98.84	62.12	62.849		5302	93.64	33.04	35.2841		5364	20.48	0.08	0.390625
5656	21.96	27.6	125.683		5303	73	48.72	66.7397		5365	36	72.04	200.111
5657	77.8	54.08	69.5116		5304	77.04	58.28	75.649		5366	46.36	51.84	111.821
5658	106.84	20.52	19.2063		5305	58.48	66.72	114.09		5367	61.64	139.12	225.698
5660	62.96	111.36	176.874		5306	77.52	93	119.969		5368	76.56	67.44	88.0878
5661	66.16	65.76	99.3954		5307	56.84	12.36	21.7452		5369	42.56	58.32	137.03
5662	96.72	116	119.934		5308	54.6	46.48	85.1282		5370	57.6	76.04	132.014
5663	69.72	37	53.0694		5309	66.08	11.12	16.8281		5371	69.52	105.8	152.186
5664	95.92	101.08	105.379		5310	79.08	62.8	79.4133		5372	21.04	8.56	40.6844
5665	68.96	109.96	159.455		5311	92.72	79.08	85.289		5373	89.36	55.6	62.2202
5666	103.88	68.28	65.7297		5312	82.36	21	25.4978		5374	68.44	70.48	102.981
5667	77.36	84.36	109.049		5313	38.04	54.68	143.743		5375	47.8	13.2	27.6151
5668	84.2	84.32	100.143		5314	106.44	58.68	55.1297		5376	26.84	15.64	58.2712
5669	82.04	30.88	37.6402		5315	96.28	65.96	68.5085		5377	29.68	13	43.8005
5670	57.72	81	140.333		5316	36.6	62.76	171.475		5378	29.84	31.84	106.702
5671	73.4	55.24	75.2589		5317	99.72	52.28	52.4268		5379	31.88	15.84	49.6863
5672	90	47.52	52.8		5319	86.28	47.4	54.9374		5380	39.32	23.4	59.5117
6194	64.96	57.96	89.2241		5541	58.24	61.04	104.808		5381	74.8	55.76	74.5455
6195	66.96	67.44	100.717		5542	61.72	86.08	139.469		5382	57.92	28.2	48.6878
6196	105.64	22.64	21.4313		5543	53.16	86.04	161.851		5467	47.72	32.12	67.3093
6197	99.68	90.16	90.4494		5544	76.96	45.56	59.1996		5468	37.36	71	190.043
6198	37.2	34	91.3978		5545	66.16	56.88	85.9734		5469	58.72	6.2	10.5586
6199	91.52	76.16	83.2168		5546	30.96	64.88	209.561		5470	56.8	21.92	38.5915
6200	113.72	66.12	58.1428		5547	76.44	118.36	154.84		5471	49.8	33.2	66.6667
6201	115.4	124.56	107.938		5548	67.6	62.92	93.0769		5472	78.24	79.12	101.125
6202	95.8	87.4	91.2317		5549	65.44	83.96	128.301		5473	40.64	61.16	150.492
6203	107.08	46.36	43.2947		5550	72.68	43	59.1635		5474	73.96	33.12	44.781
6204	103.16	92.48	89.6472		5551	53.88	97.96	181.811		5475	25.52	55.52	217.555
6205	83.88	68.6	81.7835		5552	68.92	56.4	81.834		5476	73.92	57.84	78.2468
6206	61.16	85	138.98		5553	63.4	54.12	85.3628		5477	72.24	35.2	48.7265
6208	110.32	102.44	92.8571		5554	79.44	108.2	136.203		5478	66.48	32.32	48.6161
6209	99.16	27.16	27.3901		5555	80	48.28	60.35		5480	27.76	30.68	110.519
6210	105.88	2.6	2.45561		5556	64.48	23	35.67		5481	68	53.32	78.4118
6211	101.04	22.04	21.8131		5557	55.76	55.56	99.6413		5482	48.08	19.6	40.7654
6212	109.92	65.84	59.8981		5559	51.64	71.76	138.962		5484	34.64	69.28	200
6213	99.32	31.96	32.1788		5561	41.84	52.48	125.43		5485	32.76	49.44	150.916
6214	90.32	15.44	17.0948		5562	76.64	59.72	77.9228		5486	86.84	65.28	75.1727
6215	120.12	92.76	77.2228		5564	77.12	80	103.734		5487	55.64	18.44	33.1416
6216	109.76	23.92	21.793		5565	60.84	8.04	13.215		5488	60.28	49.16	81.5528
6217	101.72	26.36	25.9143							5489	86.88	25.64	29.512
6218	92.32	15.96	17.2877							5490	65.68	91.36	139.099
6219	33.32	65.76	197.359							5491	50.28	79.2	157.518

## Sheet: Figure 1i
time point 1					time point 2					time point 3
Mouse ID					Mouse ID	familiar object (s)	new object (s)	DI Index		Mouse ID	familiar object (s)	new object (s)	DI Index
5648	33.453	98.364	0.492433		5296	43.012	44.25	0.0141872		5358	45.563	70.081	0.212013		stressed
5649	31.497	86.229	0.46491		5297	93.249	129.755	0.163701		5359	38.561	95.271	0.42374		removed outlier
5650	42.806	92.763	0.368499		5298	153	67.251	-0.389324		5360	101.55	44.365	-0.391906
5651	46.249	53.102	0.0689777		5299	63.5	157.751	0.425991		5361	28.597	68.168	0.408939
5652	15.194	17.38	0.0671087		5300	93.999	64.501	-0.186107		5362	52.751	65.423	0.107232
5653	69.4	61.838	-0.0576205		5301	61.5	113.75	0.298146		5363	34.992	76.802	0.373991
5654	95.684	91.875	-0.0203083		5302	71.411	45.998	-0.216448		5364	22.965	33.196	0.182173
5656	69.846	109.577	0.221438		5303	64.171	78.247	0.0988358		5365	25.383	80.714	0.521513
5657	29.605	49.549	0.251965		5304	72.501	95.899	0.138943		5366	33.703	26.855	-0.113082
5658	53.982	68.698	0.119954		5305	80.999	88.895	0.046476		5367	14.996	106.393	0.752927
5660	18.199	57.342	0.518169		5306	49.816	56.501	0.062878		5368	49.921	16.766	-0.497173
5661	41.028	53.571	0.132591		5307	77.249	147.997	0.314092		5369	28.079	70.074	0.427852
5662	39.406	77.076	0.323398		5308	174.745	112.591	-0.216311		5370	73.796	42.69	-0.267036
5663	30.747	70.366	0.391829		5309	90.246	93	0.015029		5371	29.891	109.377	0.570741
5664	53.928	89.891	0.250057		5310	88.252	61.498	-0.178658		5372	58.49	42.08	-0.16317
5665	24.285	96.486	0.597834		5311	62.737	97.001	0.214501		5373	32.003	74.849	0.400985
5666	35.163	55.236	0.222049		5312	41.851	58.251	0.163833		5374	56.033	43.965	-0.120682
5667	38.925	66.888	0.264268		5313	56.75	119.247	0.355103		5375	52.155	98.528	0.307752
5668	56.043	147.881	0.450354		5314	104.014	72.155	-0.180843		5376	42.403	71.192	0.253435
5669	48.039	68.61	0.17635		5315	87.076	109.81	0.115468		5377	41.029	51.043	0.108763
5670	42.97	59.527	0.161536		5316	68.494	63.009	-0.0417101		5378	82.656	45.823	-0.286685
5671	31.506	90.045	0.4816		5317	36.712	72.285	0.326367		5379	22.364	47.328	0.358205
5672	76.661	76.342	-0.00208493		5319	28.32	30.616	0.0389575		5380	68.313	21.687	-0.518067
6194	72.559	47.072	-0.213047		5541	90.572	44.269	-0.34339		5381	48.88	90.643	0.299327
6195	47.154	74.819	0.226812		5542	37.124	42.205	0.0640497		5382	60.746	75.537	0.108532
6196	127.106	36.442	-0.554357		5543	41.826	50.011	0.0891253		5467	26.301	77.394	0.492724
6197	49.336	47.765	-0.016179		5544	80.737	22.284	-0.567389		5468	53.461	26.772	-0.332644
6198	147.655	48.248	-0.50743		5545	17316	31608	0.292127		5469	39.108	103.125	0.450085
6199	5.837	19.924	0.546834		5546	20.841	11.558	-0.286521		5470	69.606	58.542	-0.0863377
6200	87.646	52.046	-0.254846		5547	33945	19590	-0.268142		5471	35.725	45.55	0.120886
6201	8.949	29.048	0.528963		5548	73855	18845	-0.59342		5472	56.057	35.469	-0.224942
6202	98.415	66.996	-0.189945		5549	22.154	19.435	-0.0653779		5473	45.893	102.757	0.382536
6203	37.151	148.069	0.598845		5550	66.569	43.908	-0.20512		5474	52.125	58.174	0.0548418
6204	109.685	33.518	-0.531881		5551	41.007	16.319	-0.43066		5475	18.476	29.931	0.236639
6205	34.315	120.807	0.557574		5552	69.035	27.582	-0.429045		5476	45.613	41.85	-0.0430239
6206	63.605	29.076	-0.372557		5553	46.964	57.363	0.099677		5477	13.242	92.977	0.750666
6208	126.73	58.68	-0.367024		5554	32.837	10.077	-0.530363		5478	50.149	42.33	-0.0845489
6209	3.865	10.361	0.456629		5555	44.285	101.657	0.393115		5480	48.052	91.285	0.310277
6210	98.641	64.92	-0.206168		5556	118.795	44.801	-0.452297		5481	38.472	42.41	0.0486882
6211	36.388	141	0.589735		5557	42.832	53.255	0.108475		5482	37.128	67.933	0.293211
6212	82.617	42.075	-0.325137		5559	29.995	21.937	-0.155164		5484	43.168	44.764	0.0181504
6213	21.437	149.367	0.748987		5561	39.836	60.643	0.207078		5485	42.241	100.796	0.40937
6214	112.002	62.784	-0.28159		5562	58.096	54.945	-0.0278748		5486	48.556	27.277	-0.280603
6215	36.125	71.414	0.328151		5564	36	42.684	0.0849474		5487	29.155	87.729	0.501129
6216	12.487	12.547	0.00239674		5565	27.437	16.197	-0.257597		5488	19.205	38.419	0.333437
6217	14.876	76.126	0.673062							5489	22.677	48.066	0.358891
6218	118.849	48.781	-0.417992							5490	26.613	19.231	-0.161024
6219	37.922	92.227	0.417253							5491	52.082	71.356	0.156143

## Sheet: Figure 1j
	T1	T2	T3
resilient	15	16	21
susceptible	33	28	27

## Sheet: Figure 1k
Mouse ID	In zone Interaction Zone Duration (s) empty	In zone Interaction Zone Duration (s) mouse	SI Index	familiar object (s)	new object (s)	DI Index
5296	52.16	37.92	72.6994	43.012	44.25	0.0141872		stressed
5297	87.52	60.2	68.7843	93.249	129.755	0.163701		control
5298	74.88	82.44	110.096	153	67.251	-0.389324		removed outlier
5299	97.52	66.64	68.3347	63.5	157.751	0.425991
5300	81.24	44.52	54.8006	93.999	64.501	-0.186107
5301	12.32	49.04	398.052	61.5	113.75	0.298146
5302	93.64	33.04	35.2841	71.411	45.998	-0.216448
5303	73	48.72	66.7397	64.171	78.247	0.0988358
5304	77.04	58.28	75.649	72.501	95.899	0.138943
5305	58.48	66.72	114.09	80.999	88.895	0.046476
5306	77.52	93	119.969	49.816	56.501	0.062878
5307	56.84	12.36	21.7452	77.249	147.997	0.314092
5308	54.6	46.48	85.1282	174.745	112.591	-0.216311
5309	66.08	11.12	16.8281	90.246	93	0.015029
5310	79.08	62.8	79.4133	88.252	61.498	-0.178658
5311	92.72	79.08	85.289	62.737	97.001	0.214501
5312	82.36	21	25.4978	41.851	58.251	0.163833
5313	38.04	54.68	143.743	56.75	119.247	0.355103
5314	106.44	58.68	55.1297	104.014	72.155	-0.180843
5315	96.28	65.96	68.5085	87.076	109.81	0.115468
5316	36.6	62.76	171.475	68.494	63.009	-0.0417101
5317	99.72	52.28	52.4268	36.712	72.285	0.326367
5319	86.28	47.4	54.9374	28.32	30.616	0.0389575
5321	84.4	97	114.929	0.64	1.68	0.448276
5322	53.6	83.32	155.448	35.5	47.5	0.144578
5323	87.24	51	58.4594	64.5	165.752	0.439744
5324	98.48	101.6	103.168	44.25	89.25	0.337079
5325	63.44	104.36	164.502	56.25	70.5	0.112426
5326	100.64	84.28	83.744	50	66.496	0.141601
5541	58.24	61.04	104.808	90.572	44.269	-0.34339
5542	61.72	86.08	139.469	37.124	42.205	0.0640497
5543	53.16	86.04	161.851	41.826	50.011	0.0891253
5544	76.96	45.56	59.1996	80.737	22.284	-0.567389
5545	66.16	56.88	85.9734	17316	31608	0.292127
5546	30.96	64.88	209.561	20.841	11.558	-0.286521
5547	76.44	118.36	154.84	33945	19590	-0.268142
5548	67.6	62.92	93.0769	73855	18845	-0.59342
5549	65.44	83.96	128.301	22.154	19.435	-0.0653779
5550	72.68	43	59.1635	66.569	43.908	-0.20512
5551	53.88	97.96	181.811	41.007	16.319	-0.43066
5552	68.92	56.4	81.834	69.035	27.582	-0.429045
5553	63.4	54.12	85.3628	46.964	57.363	0.099677
5554	79.44	108.2	136.203	32.837	10.077	-0.530363
5555	80	48.28	60.35	44.285	101.657	0.393115
5556	64.48	23	35.67	118.795	44.801	-0.452297
5557	55.76	55.56	99.6413	42.832	53.255	0.108475
5559	51.64	71.76	138.962	29.995	21.937	-0.155164
5561	41.84	52.48	125.43	39.836	60.643	0.207078
5562	76.64	59.72	77.9228	58.096	54.945	-0.0278748
5564	77.12	80	103.734	36	42.684	0.0849474
5565	60.84	8.04	13.215	27.437	16.197	-0.257597
5566	59.84	84.04	140.441	59.598	66.32	0.0533839
5567	34.8	88.96	255.632	33.843	60.649	0.283685
5568	59.32	91.28	153.877	87.404	34.685	-0.431808
5569	49.04	110.48	225.285	111.332	52.653	-0.357832
5570	69	84.72	122.783	47.085	70.826	0.201347
5571	81.24	108.4	133.432	14.918	30.201	0.338726

[truncated: 20 more sheets: Figure 2b, Figure 2c, Figure 2d, Figure 2e, Figure 3a, Figure 3b, Figure 3c, Figure 3d, Figure 4a, Figure 4b, Figure 4c, Supplementary Figure 4a, Supplementary Figure 4b, Supplementary Figure 4c, Supplementary Figure 5a, Supplementary Figure 5b, Supplementary Figure 6, Supplementary Figure 7a, Supplementary Figure 7b, Supplementary Figure 8]
